# Supplementary material for: Multi-Omics Analysis Unravels the Impact of Stool Sample Logistics on Metabolites and Microbial Composition
Source: Microorganisms. 2024 Sep 30;12(10):1998. doi: 10.3390/microorganisms12101998 (PMC11509235; doi:10.3390/microorganisms12101998)
Supplement: Supplementary file 1 [file microorganisms-12-01998-s001.zip]

Archive with 2 entries (2 files):
- Final_MDPI_Supplementary_Tables.xlsx
- microorganisms-3186145-supplementary.docx
