# Supplementary material for: Multi-Omics Analysis Unravels the Impact of Stool Sample Logistics on Metabolites and Microbial Composition
Source: Microorganisms. 2024 Sep 30;12(10):1998. doi: 10.3390/microorganisms12101998 (PMC11509235; doi:10.3390/microorganisms12101998)
Supplement: Supplementary file 1 [file microorganisms-12-01998-s001.zip › Final_MDPI_Supplementary_Tables.xlsx]

## Sheet: STab.1_BC_omics_vs_fresh
group1	group2	p-value
		MFC	16S	SCFA	Untargeted
0h_no_fresh	168h_n_-20°C	0.003	0.004	0.003	0.003
0h_no_fresh	168h_n_-20°C_glycerol	0.003	0.003	0.003	0.003
0h_no_fresh	168h_n_4°C	0.003	0.003	0.003	0.003
0h_no_fresh	168h_n_RT	0.003	0.004	0.003	0.003
0h_no_fresh	168h_y_-20°C	0.003	0.003	0.003	0.003
0h_no_fresh	168h_y_-20°C_glycerol	0.003	0.003	0.003	0.003
0h_no_fresh	168h_y_4°C	0.003	0.004	0.003	0.003
0h_no_fresh	168h_y_RT	0.003	0.003	0.003	0.003
0h_no_fresh	24h_n_-20°C	0.004	0.003	0.003	0.003
0h_no_fresh	24h_n_-20°C_glycerol	0.004	0.004	0.003	0.003
0h_no_fresh	24h_n_4°C	0.003	0.003	0.003	0.003
0h_no_fresh	24h_n_RT	0.003	0.003	0.003	0.003
0h_no_fresh	24h_y_-20°C	0.003	0.003	0.003	0.003
0h_no_fresh	24h_y_-20°C_glycerol	0.003	0.003	0.003	0.003
0h_no_fresh	24h_y_4°C	0.003	0.003	0.003	0.003
0h_no_fresh	24h_y_RT	0.004	0.003	0.003	0.003
0h_no_fresh	48h_n_-20°C	0.003		0.003	0.003
0h_no_fresh	48h_n_-20°C_glycerol	0.003		0.003	0.003
0h_no_fresh	48h_n_4°C	0.003		0.003	0.003
0h_no_fresh	48h_n_RT	0.003		0.003	0.003
0h_no_fresh	48h_y_-20°C	0.003		0.003	0.003
0h_no_fresh	48h_y_-20°C_glycerol	0.003		0.003	0.003
0h_no_fresh	48h_y_4°C	0.004		0.003	0.003
0h_no_fresh	48h_y_RT	0.004		0.003	0.003
0h_no_fresh	4h_n_-20°C	0.003		0.003	0.003
0h_no_fresh	4h_n_-20°C_glycerol	0.003		0.003	0.003
0h_no_fresh	4h_n_4°C	0.003		0.003	0.003
0h_no_fresh	4h_n_RT	0.003		0.003	0.003
0h_no_fresh	4h_y_-20°C	0.003		0.003	0.003
0h_no_fresh	4h_y_-20°C_glycerol	0.003		0.003	0.003
0h_no_fresh	4h_y_4°C	0.003		0.003	0.003
0h_no_fresh	4h_y_RT	0.003		0.003	0.003

## Sheet: STab.2_BC_omics_vs_4h
group1	group2	p-value
		MFC	SCFA	Untargeted
4h_n_-20°C	168h_n_-20°C	0.31	0.699	0.818
4h_n_-20°C	24h_n_-20°C	0.177	0.818	0.937
4h_n_-20°C	48h_n_-20°C	0.132	0.937	0.937
4h_n_-20°C_glycerol	168h_n_-20°C_glycerol	0.093	0.485	1
4h_n_-20°C_glycerol	24h_n_-20°C_glycerol	0.931	0.699	0.699
4h_n_-20°C_glycerol	48h_n_-20°C_glycerol	0.485	0.699	0.818
4h_n_4°C	168h_n_4°C	0.394	0.065	0.009
4h_n_4°C	24h_n_4°C	0.699	0.818	0.394
4h_n_4°C	48h_n_4°C	0.31	0.589	0.093
4h_n_RT	168h_n_4°C	0.589	0.065	0.009
4h_n_RT	168h_n_RT	0.015	0.041	0.002
4h_n_RT	24h_n_RT	0.937	0.24	0.31
4h_n_RT	48h_n_RT	0.699	0.31	0.015
4h_y_-20°C	168h_y_-20°C	0.18	0.937	0.132
4h_y_-20°C	24h_y_-20°C	0.31	0.589	0.699
4h_y_-20°C	48h_y_-20°C	0.699	0.699	0.31
4h_y_-20°C_glycerol	168h_y_-20°C_glycerol	0.065	1	0.937
4h_y_-20°C_glycerol	24h_y_-20°C_glycerol	0.31	0.24	0.818
4h_y_-20°C_glycerol	48h_y_-20°C_glycerol	0.31	0.31	0.937
4h_y_4°C	168h_y_4°C	0.132	0.24	0.002
4h_y_4°C	24h_y_4°C	0.394	0.937	0.24
4h_y_4°C	48h_y_4°C	0.082	0.589	0.065
4h_y_RT	168h_y_RT	0.015	0.31	0.002
4h_y_RT	24h_y_RT	0.662	0.589	0.093
4h_y_RT	48h_y_RT	0.662	0.31	0.002

## Sheet: STab.3_BC_16S_vs_24h
group1	group2	p-value
24h_n_-20°C	168h_n_-20°C	0.662
24h_n_-20°C_glycerol	168h_n_-20°C_glycerol	0.792
24h_n_4°C	168h_n_4°C	0.937
24h_n_RT	168h_n_RT	1
24h_y_-20°C	168h_y_-20°C	0.24
24h_y_-20°C_glycerol	168h_y_-20°C_glycerol	0.818
24h_y_4°C	168h_y_4°C	0.931
24h_y_RT	168h_y_RT	0.937

## Sheet: STab.4_Absolute_SCFA_vs_fresh
group1	group2	p-value
		Acetate	Propionate	Butyrate	Isobutyrate	2Methyl-butyrate	Valerate	Isovalerate	Caproate	Isocaproate
0h_n_fresh	168h_n_-20°C	0.18	0.18	0.18	0.73	0.343	0.17	0.556	0.716	0.521
0h_n_fresh	168h_y_-20°C	0.24	0.394	0.485	0.806	0.905	0.53	0.556	1	1
0h_n_fresh	24h_n_-20°C	0.24	0.24	0.18	0.73	0.556	0.12	0.389	0.957	0.873
0h_n_fresh	24h_y_-20°C	0.818	0.699	0.937	0.114	0.343	1	0.905	1	1
0h_n_fresh	48h_n_-20°C	0.699	0.394	0.31	0.914	0.2	0.41	0.73	0.957	0.873
0h_n_fresh	48h_y_-20°C	0.818	0.818	0.937	1	0.886	0.53	0.686	0.957	0.873
0h_n_fresh	4h_n_-20°C	0.699	0.394	0.24	0.343	0.343	0.784	0.2	0.716	0.521
0h_n_fresh	4h_y_-20°C	0.31	0.24	0.394	0.114	0.245	0.647	0.2	1	1
0h_n_fresh	168h_n_4°C	0.026	0.041	0.041	0.029	0.029	0.314	0.029	0.687	0.199
0h_n_fresh	168h_y_4°C	0.24	0.589	0.589	0.074	0.229	0.53	0.886	0.803	0.63
0h_n_fresh	24h_n_4°C	0.589	0.589	0.31	0.686	0.343	0.647	0.905	0.687	0.336
0h_n_fresh	24h_y_4°C	0.31	1	0.699	0.686	0.486	0.295	0.686	1	1
0h_n_fresh	48h_n_4°C	0.109	0.18	0.065	0.2	0.2	0.647	0.114	0.687	0.199
0h_n_fresh	48h_y_4°C	0.093	0.394	0.937	0.114	0.2	1	0.2	1	1
0h_n_fresh	4h_n_4°C	0.423	0.818	0.699	0.343	0.343	0.522	0.556	0.898	0.748
0h_n_fresh	4h_y_4°C	0.31	0.485	0.818	0.886	0.886	0.927	0.686	1	1
0h_n_fresh	168h_n_-20°C_glycerol	0.026	0.394	0.132	0.029	0.029	0.012	0.029	0.687	0.423
0h_n_fresh	168h_y_-20°C_glycerol	0.015	0.18	0.093	0.413	0.286	0.036	0.19	0.687	0.336
0h_n_fresh	24h_n_-20°C_glycerol	0.025	0.18	0.132	0.029	0.057	0.082	0.556	0.687	0.336
0h_n_fresh	24h_y_-20°C_glycerol	0.026	0.065	0.297	0.914	0.413	0.647	0.413	0.687	0.377
0h_n_fresh	48h_n_-20°C_glycerol	0.132	0.699	0.31	0.886	0.886	0.295	0.686	0.687	0.261
0h_n_fresh	48h_y_-20°C_glycerol	0.041	0.394	0.589	0.2	0.057	0.234	0.2	0.687	0.199
0h_n_fresh	4h_n_-20°C_glycerol	0.041	0.24	0.18	0.114	0.343	0.313	0.343	0.687	0.261
0h_n_fresh	4h_y_-20°C_glycerol	0.015	0.045	0.065	0.556	0.049	0.022	0.111	0.687	0.336
0h_n_fresh	168h_n_RT	0.009	0.026	0.004	0.19	0.19	0.008	0.19	0.687	0.199
0h_n_fresh	168h_y_RT	0.002	0.149	0.18	0.029	0.029	0.314	0.114	0.687	0.261
0h_n_fresh	24h_n_RT	0.026	0.026	0.026	0.19	0.19	0.022	0.19	0.687	0.199
0h_n_fresh	24h_y_RT	0.009	0.132	0.24	0.029	0.029	0.234	0.19	0.687	0.261
0h_n_fresh	48h_n_RT	0.045	0.041	0.026	0.19	0.19	0.022	0.413	0.687	0.199
0h_n_fresh	48h_y_RT	0.015	0.18	0.31	0.914	0.556	0.314	0.73	0.687	0.261
0h_n_fresh	4h_n_RT	0.31	0.589	0.31	0.19	0.413	0.17	0.905	0.687	0.199
0h_n_fresh	4h_y_RT	0.065	0.31	0.485	0.914	0.556	0.055	1	0.716	0.521

## Sheet: STab.5_relative_SCFA_vs_fresh
group1	group2	p-value
		Acetate	Propionate	Butyrate	Isobutyrate	2Methyl-butyrate	Valerate	Isovalerate	Caproate	Isocaproate
0h_no_fresh	168h_n_-20°C	0.132	0.937	0.818	0.936	0.807	0.394	0.936	1	1
0h_no_fresh	168h_n_-20°C_glycerol	0.394	0.818	0.818	0.935	0.684	0.261	0.807	0.699	1
0h_no_fresh	168h_n_4°C	0.132	0.589	0.485	0.935	0.684	0.31	1	0.937	0.748
0h_no_fresh	168h_n_RT	0.015	1	0.394	0.468	0.295	0.485	0.687	1	0.873
0h_no_fresh	168h_y_-20°C	0.699	0.818	0.937	0.468	0.687	1	0.687	0.748	0.521
0h_no_fresh	168h_y_-20°C_glycerol	0.699	0.818	0.699	0.687	0.468	0.521	0.809	0.818	1
0h_no_fresh	168h_y_4°C	0.026	0.485	0.132	0.934	0.934	0.521	1	1	0.521
0h_no_fresh	168h_y_RT	0.18	0.699	0.699	0.568	0.568	1	1	0.423	0.748
0h_no_fresh	24h_n_-20°C	0.18	0.818	0.937	0.687	0.809	0.699	0.687	0.748	0.873
0h_no_fresh	24h_n_-20°C_glycerol	0.937	0.699	0.818	0.935	0.807	0.699	0.936	0.937	0.873
0h_no_fresh	24h_n_4°C	0.394	0.818	0.485	1	0.807	0.818	0.936	1	0.521
0h_no_fresh	24h_n_RT	0.093	0.937	0.699	0.687	0.572	0.24	0.936	0.699	0.521
0h_no_fresh	24h_y_-20°C	0.818	0.937	0.818	0.684	0.684	1	0.809	0.873	0.748
0h_no_fresh	24h_y_-20°C_glycerol	0.485	0.818	0.589	0.688	0.809	0.937	1	0.699	0.63
0h_no_fresh	24h_y_4°C	0.24	0.818	0.24	0.935	0.935	0.423	0.935	1	1
0h_no_fresh	24h_y_RT	0.394	0.937	0.394	0.463	0.463	0.31	0.687	0.818	0.521
0h_no_fresh	48h_n_-20°C	0.18	0.818	0.937	0.688	0.807	0.31	0.809	1	1
0h_no_fresh	48h_n_-20°C_glycerol	0.818	0.589	0.937	0.935	0.935	0.748	1	0.394	0.423
0h_no_fresh	48h_n_4°C	0.18	0.937	0.699	0.935	0.807	0.818	0.935	0.873	0.521
0h_no_fresh	48h_n_RT	0.041	0.937	0.485	0.572	0.375	0.31	0.809	0.818	0.63
0h_no_fresh	48h_y_-20°C	1	0.937	0.937	0.935	1	0.873	0.935	1	0.748
0h_no_fresh	48h_y_-20°C_glycerol	0.18	0.818	0.394	1	0.684	0.24	1	0.589	0.423
0h_no_fresh	48h_y_4°C	0.093	0.589	0.31	0.463	0.463	1	0.807	0.873	0.873
0h_no_fresh	48h_y_RT	0.818	1	0.699	0.378	0.572	1	0.687	0.818	0.521
0h_no_fresh	4h_n_-20°C	0.485	0.937	0.937	0.807	0.935	0.699	0.935	0.873	0.873
0h_no_fresh	4h_n_-20°C_glycerol	0.937	0.699	0.699	0.935	0.935	0.699	0.935	0.485	0.336
0h_no_fresh	4h_n_4°C	0.818	0.937	0.937	0.935	0.935	0.699	0.809	1	0.873
0h_no_fresh	4h_n_RT	0.394	0.818	0.818	0.809	0.687	0.31	0.809	0.699	0.423
0h_no_fresh	4h_y_-20°C	0.818	0.937	0.699	0.568	0.684	0.485	0.935	0.748	0.521
0h_no_fresh	4h_y_-20°C_glycerol	1	0.818	0.699	0.936	0.468	0.18	0.687	0.818	0.873
0h_no_fresh	4h_y_4°C	0.818	1	0.589	0.935	1	0.937	0.935	0.873	1
0h_no_fresh	4h_y_RT	0.394	1	0.31	0.575	0.572	0.818	0.809	1	0.748

## Sheet: STab.6_untarg_Fig6_vs_fresh
group1	group2	p-value
		Isodeoxycholic acid	Deoxycholic acid	Cholic acid	Phenylalanine	Tryptophan	Tyrosine	Lysine	Serine	Malic acid	Succinic acid	Fumaric acid
0h_no_fresh	168h_n_-20°C	0.699	0.937	0.818	0.589	0.931	0.31	0.662	0.937	0.937	0.937	0.329
0h_no_fresh	168h_n_4°C	0.297	0.937	0.937	0.041	0.257	0.485	0.521	0.589	0.065	0.699	0.009
0h_no_fresh	168h_n_RT	0.247	0.537	0.762	0.004	0.01	0.004	1	1	0.017	0.914	0.005
0h_no_fresh	168h_y_-20°C	1	0.937	0.485	0.31	0.126	0.18	0.24	0.818	0.335	0.24	0.748
0h_no_fresh	168h_y_4°C	0.082	0.132	0.931	0.394	0.067	0.485	0.065	0.699	0.24	0.065	0.429
0h_no_fresh	168h_y_RT	0.394	0.18	0.699	0.005	0.065	0.002	0.24	0.699	0.026	0.537	0.004
0h_no_fresh	24h_n_-20°C	1	1	0.792	0.589	1	0.818	0.537	0.818	0.63	0.485	0.272
0h_no_fresh	24h_n_4°C	0.485	1	0.81	0.699	0.905	0.818	0.476	0.873	0.24	0.394	0.004
0h_no_fresh	24h_n_RT	0.699	0.937	0.818	0.394	0.143	0.699	0.262	0.589	0.109	0.041	0.019
0h_no_fresh	24h_y_-20°C	0.589	0.818	0.699	0.589	0.818	0.394	0.589	0.937	0.521	0.394	0.818
0h_no_fresh	24h_y_4°C	0.177	0.31	0.423	0.699	0.485	0.589	0.748	0.699	0.132	0.065	0.03
0h_no_fresh	24h_y_RT	0.662	0.18	0.537	0.937	0.381	0.699	0.937	0.699	0.041	0.009	0.024
0h_no_fresh	48h_n_-20°C	0.699	1	0.699	0.818	0.662	0.394	0.937	0.937	1	0.485	0.537
0h_no_fresh	48h_n_4°C	1	0.937	0.589	0.589	0.61	0.589	0.093	0.937	0.093	0.589	0.019
0h_no_fresh	48h_n_RT	0.699	0.818	0.589	0.818	1	0.937	0.065	0.394	0.065	0.18	0.024
0h_no_fresh	48h_y_-20°C	0.937	0.937	0.394	0.31	0.818	0.31	0.818	0.818	0.31	0.699	0.937
0h_no_fresh	48h_y_4°C	0.177	0.24	0.931	1	0.537	0.485	0.485	0.818	0.199	0.041	0.167
0h_no_fresh	48h_y_RT	0.429	0.24	0.762	0.31	0.352	0.31	0.485	0.589	0.041	0.18	0.024
0h_no_fresh	4h_n_-20°C	0.485	0.937	0.589	0.937	0.485	0.818	1	1	1	0.24	0.24
0h_no_fresh	4h_n_4°C	0.699	0.748	1	0.818	0.762	0.818	0.662	0.818	0.818	0.24	0.126
0h_no_fresh	4h_n_RT	0.589	1	1	0.394	0.429	0.937	0.132	0.485	0.394	0.132	0.026
0h_no_fresh	4h_y_-20°C	1	0.699	0.699	0.699	0.61	0.63	0.662	0.589	0.589	0.31	0.18
0h_no_fresh	4h_y_4°C	0.31	0.31	0.699	0.818	0.548	0.699	0.936	1	0.31	0.041	0.24
0h_no_fresh	4h_y_RT	0.537	0.336	0.937	0.937	0.352	0.589	0.937	0.937	0.093	0.026	0.009

## Sheet: STab.7_16S_Diversity_vs_fresh
group1	group2	p-value
		Observed	Shannon Index
0h_n_fresh	168h_n_-20°C	0.314	0.429
0h_n_fresh	168h_n_-20°C_glycerol	0.747	0.485
0h_n_fresh	168h_n_4°C	0.936	0.818
0h_n_fresh	168h_n_RT	0.782	0.931
0h_n_fresh	168h_y_-20°C	0.03	0.093
0h_n_fresh	168h_y_-20°C_glycerol	0.575	0.485
0h_n_fresh	168h_y_4°C	0.314	0.537
0h_n_fresh	168h_y_RT	0.81	0.699
0h_n_fresh	24h_n_-20°C	0.199	0.31
0h_n_fresh	24h_n_-20°C_glycerol	0.927	1
0h_n_fresh	24h_n_4°C	0.47	0.394
0h_n_fresh	24h_n_RT	0.172	0.24
0h_n_fresh	24h_y_-20°C	0.63	0.699
0h_n_fresh	24h_y_-20°C_glycerol	0.173	0.31
0h_n_fresh	24h_y_4°C	0.128	0.24
0h_n_fresh	24h_y_RT	0.335	0.31
